# Supplementary material for: Active layer dynamics drives a transition to biofilm fingering
Source: NPJ Biofilms Microbiomes. 2023 Apr 6;9:17. doi: 10.1038/s41522-023-00380-w (PMC10079924; doi:10.1038/s41522-023-00380-w)
Supplement: Supplementary file 3 — Supplemental movies [file 41522_2023_380_MOESM3_ESM.zip]

Archive with 4 entries (3 files):
- SI_Movies/
- SI_Movies/movie_pinned.mp4
- SI_Movies/movie_transiently_pinned.mp4
- SI_Movies/movie_unpinned.mp4
